# Supplementary material for: Study of Microstructural Morphology of Ti-6Al-4V Alloy by Crystallographic Analysis and Phase Field Simulation
Source: Materials (Basel). 2022 Aug 2;15(15):5325. doi: 10.3390/ma15155325 (PMC9369925; doi:10.3390/ma15155325)
Supplement: Supplementary file 1 [file materials-15-05325-s001.zip]

Archive with 1 entries (1 files):
- materials-1792137-supplementary.avi
